# Supplementary material for: Towards Functional Insect Feeds: Agri-Food By-Products Enriched with Post-Distillation Residues of Medicinal Aromatic Plants in Tenebrio molitor (Coleoptera: Tenebrionidae) Breeding
Source: Antioxidants (Basel). 2021 Dec 28;11(1):68. doi: 10.3390/antiox11010068 (PMC8772721; doi:10.3390/antiox11010068)
Supplement: Supplementary file 1 [file antioxidants-11-00068-s001.zip]

Archive with 1 entries (1 files):
- antioxidants-1518469-supplementary.pdf
